# Supplementary material for: Enhancing Prednisone-Based Arthritis Therapy with Targeted IL-27 Gene Delivery
Source: Bioengineering (Basel). 2022 Jun 9;9(6):248. doi: 10.3390/bioengineering9060248 (PMC9220267; doi:10.3390/bioengineering9060248)
Supplement: Supplementary file 1 [file bioengineering-09-00248-s001.zip]

Archive with 1 entries (1 files):
- bioengineering-1728135-supplementary.pdf
